# Supplementary material for: Optogenetic gamma stimulation rescues memory impairments in an Alzheimer’s disease mouse model
Source: Nat Commun. 2019 Nov 22;10:5322. doi: 10.1038/s41467-019-13260-9 (PMC6876640; doi:10.1038/s41467-019-13260-9)
Supplement: Supplementary file 4 — Source Data [file 41467_2019_13260_MOESM4_ESM.xlsx]

## Sheet: fig. 1f
	PVJ20-										PVJ20+
Theta power	1.370000e-10	1.720000e-10	8.720000e-10	2.130000e-09	6.620000e-10	6.040000e-10	1.630000e-09	3.440000e-10	4.770000e-10	3.260000e-10	5.800000e-11	1.480000e-11	6.070000e-11	2.080000e-10	3.150000e-10	2.900000e-10	1.550000e-09	2.230000e-10	7.060000e-11	8.670000e-10

## Sheet: fig. 1g
	PVJ20-										PVJ20+
Theta frequency (Hz)	8.483887	8.178711	7.598877	7.781982	7.019043	8.209230	7.781982	8.087158	7.720947	8.087158	8.056641	7.354736	7.873535	7.659912	7.629395	7.019043	6.744385	7.568359	8.148193	8.300781

## Sheet: fig. 1h
		Normalized count
	Normalized theta power	PVJ20-										PVJ20+
	0.1025641	0.04034528	0.03607108	0.02275851	0.01403602	0.03458699	0.0158357	0.01205052	0.02189274	0.03277243	0.04536083	0.02141307	0.01996815	0.03737771	0.01380176	0.02471674	0.02964311	0.04941672	0.02157505	0.04615873	0.03238867
	0.2051282	0.1190843	0.09716619	0.08779067	0.05974576	0.09492531	0.05891709	0.03086738	0.05965481	0.09258579	0.1285667	0.06284622	0.06464968	0.1140833	0.05139272	0.06226812	0.09732998	0.1365846	0.05888636	0.1230476	0.09476429
	0.3076923	0.1952712	0.1633526	0.1698093	0.1181674	0.1659594	0.09861005	0.04053357	0.1122437	0.1573958	0.2033256	0.1023033	0.1073567	0.1817207	0.09415308	0.1168154	0.1673177	0.2307194	0.09156936	0.2168254	0.1406025
	0.4102564	0.2726215	0.2153218	0.2359958	0.176642	0.238970	0.1440426	0.07713623	0.1480945	0.2156661	0.2550715	0.1436069	0.1541401	0.2683069	0.1307403	0.1671012	0.2286907	0.3094081	0.1276702	0.3227302	0.2077129
	0.5128205	0.3480203	0.2739193	0.3110879	0.2087924	0.2783817	0.1844962	0.1039438	0.191880	0.321111	0.3301629	0.1960219	0.1876115	0.3321091	0.1609536	0.2189411	0.3016213	0.4224995	0.1583594	0.3844445	0.2486791
	0.6153846	0.3997373	0.3526897	0.3473146	0.2505297	0.3677266	0.2178964	0.1116123	0.2358392	0.4020134	0.4081144	0.2436425	0.2424204	0.4187604	0.2035132	0.2817608	0.3798491	0.4950313	0.1869126	0.484127	0.2945173
	0.7179487	0.4839557	0.4073007	0.4077291	0.3082098	0.4514329	0.2733559	0.142673	0.2810147	0.4549196	0.4593948	0.2869222	0.2830255	0.4870803	0.2315684	0.3358568	0.447322	0.5682653	0.2230134	0.5631746	0.3725383
	0.8205128	0.5549259	0.4490394	0.4784784	0.3513771	0.4928792	0.2803402	0.1624565	0.3442604	0.5013594	0.498437	0.3284201	0.3329299	0.5651835	0.2846675	0.4043417	0.5166141	0.6479802	0.2669467	0.6609524	0.4164551
	0.9230769	0.6107338	0.5106629	0.5301523	0.407839	0.5628088	0.3349699	0.1768269	0.365574	0.5627893	0.5782508	0.3826169	0.3742357	0.6457243	0.3522208	0.4825529	0.5842474	0.7174336	0.3082455	0.7379048	0.4537158
	1.025641	0.6750234	0.5940442	0.602001	0.4469809	0.5972796	0.3799875	0.2201959	0.4143403	0.6284812	0.6566013	0.4360037	0.4149363	0.6919102	0.4393476	0.5953575	0.656964	0.8091381	0.3653518	0.8397461	0.5381184
	1.128205	0.7133796	0.6604227	0.6730251	0.5040254	0.6897634	0.4386972	0.2458435	0.5082243	0.714968	0.6995012	0.4758172	0.4945541	0.7430364	0.4805019	0.6574251	0.7209588	0.8586088	0.3963258	0.8499683	0.5904756
	1.230769	0.761794	0.6918828	0.6764884	0.5753708	0.7561472	0.5382754	0.2770331	0.5823584	0.7212139	0.7580313	0.5308886	0.5459873	0.8031982	0.5331493	0.6443899	0.8130986	0.8874487	0.4834805	0.8628572	0.6085913
	1.333333	0.8070557	0.7481749	0.756418	0.6585805	0.7936407	0.6151027	0.3265885	0.6013553	0.791535	0.8196874	0.6087984	0.6010828	0.8400559	0.5512171	0.734433	0.8636631	0.8903111	0.5435773	0.9314286	0.6680848
	1.435898	0.8527303	0.7507685	0.823759	0.6883475	0.8597919	0.6514072	0.3736951	0.6366269	0.8394445	0.8966412	0.663546	0.6558599	0.8874443	0.5779172	0.7731375	0.9198994	0.9244437	0.5927798	0.9648254	0.7674466
	1.538462	0.8590355	0.8300192	0.8605354	0.7310911	0.9594257	0.7525759	0.4046913	0.7042164	0.8983026	0.941869	0.709644	0.7037261	0.9138362	0.6225847	0.834052	0.949810	0.9325988	0.666192	1.000000	0.8176079
	1.641026	0.8911616	0.8129203	0.9329339	0.7879767	0.9406499	0.7731831	0.4600464	0.7527511	0.9238004	1.000000	0.7672746	0.7648726	0.9323301	0.6793978	0.9169759	0.9071111	0.9445885	0.7645258	0.9909207	0.813079
	1.743590	0.9290298	0.8598943	0.948546	0.8013771	0.9585537	0.8461379	0.5165614	0.8030233	1.000000	0.9521117	0.8025527	0.8034713	0.9537491	0.7442911	1.000000	0.9541977	0.9803953	0.8044717	0.9547936	0.8725039
	1.846154	0.9440796	0.8975024	0.9516245	0.8569385	0.9767482	0.8572021	0.5556129	0.8465192	0.9667867	0.9646159	0.8301532	0.8092994	1.000000	0.7969385	0.9661586	0.9957194	0.9577662	0.8442751	0.8839365	0.8943937
	1.948718	0.969150	0.9739193	0.9914793	0.9043962	0.9911062	0.9250398	0.6486661	0.8694544	0.9979426	0.9913535	0.8594059	0.8716561	0.9885592	0.8606274	0.9701695	0.9731928	0.9890365	0.8514668	0.8901587	0.8970699
	2.051282	0.9574779	1.000000	0.9737783	0.9611229	0.982910	0.9741373	0.6946127	0.890073	0.9812624	0.9856335	0.897308	0.9189491	0.9705204	0.8965119	0.9990976	0.9902082	0.9870383	0.9282968	0.8423492	0.8932272
	2.153846	0.9544755	0.9651297	0.9717442	0.9370233	0.9847701	1.000000	0.7647893	1.000000	0.9589977	0.9341536	0.9517315	0.9686624	0.9531316	0.9044918	0.9899228	1.000000	0.9825556	0.9855455	0.8270477	0.9088039
	2.256410	0.9937324	0.9155139	1.000000	0.960964	0.9747137	0.9589931	0.8278129	0.9428936	0.9581894	0.9262388	0.9781982	0.9895223	0.9238145	0.9621079	0.9574852	0.9148162	1.000000	1.000000	0.7772698	0.947986
	2.358975	0.991443	0.8943324	0.9790006	0.951589	0.9886066	0.958440	0.849014	0.9577783	0.9606878	0.9303625	0.9798179	0.960414	0.8766536	0.9572898	0.9796952	0.9439777	0.9535537	0.9350612	0.788254	0.9776298
	2.461539	1.000000	0.8833333	0.9758672	0.9985699	0.9753531	0.9737224	0.9267303	0.9415615	0.9608347	0.8366478	1.000000	1.000000	0.8523093	1.000000	0.9576356	0.8757558	0.9098077	0.9540729	0.700381	0.9498388
	2.564103	0.9886283	0.8210375	0.9080315	1.000000	1.000000	0.9370721	0.9862096	0.9350747	0.913807	0.8051214	0.9991577	0.9761784	0.8056034	0.9769135	0.9535245	0.8406014	0.8293908	0.9828396	0.6940953	1.000000
	2.666667	0.9545506	0.7693564	0.9182563	0.9595869	0.9608208	0.9109328	1.000000	0.8918105	0.9077081	0.7354839	0.930772	0.8967198	0.7600026	0.9500126	0.8406698	0.8102092	0.8040074	0.9442467	0.5608889	0.9143622
	2.769231	0.9310565	0.7182037	0.8881865	0.9591631	0.9010637	0.9287739	0.9766722	0.8517897	0.8602396	0.655404	0.8814669	0.8682484	0.7138493	0.9010289	0.7358869	0.7600192	0.7441132	0.9115636	0.5139682	0.9101077
	2.871795	0.9419403	0.6714698	0.843549	0.8429555	0.8473522	0.8473826	0.9887228	0.7996061	0.7872731	0.6047888	0.8240954	0.8071656	0.703741	0.8996738	0.6687557	0.7115415	0.6780082	0.8887782	0.452127	0.8926096
	2.974359	0.9001689	0.6424112	0.7503161	0.798464	0.799221	0.8210359	0.9603041	0.766072	0.747520	0.5767875	0.7969808	0.7751911	0.6639257	0.8087829	0.6444901	0.6433196	0.6083387	0.8557391	0.4229841	0.7911206
	3.076923	0.8310002	0.5584054	0.6509813	0.7662606	0.7967215	0.7354263	0.9727413	0.7082706	0.7087222	0.4822082	0.7467038	0.7014331	0.585660	0.7272271	0.5646245	0.591899	0.5666451	0.8191398	0.3587302	0.8016194
	3.179487	0.7934697	0.4948127	0.592106	0.7394598	0.7053421	0.6745039	0.9260858	0.6406811	0.6149607	0.4389757	0.6697658	0.6318153	0.503299	0.6917942	0.4949865	0.5182728	0.4802873	0.7185987	0.3379683	0.690455
	3.282051	0.7136048	0.4361191	0.582266	0.7021186	0.6637214	0.6130282	0.8918675	0.6037878	0.5500771	0.3599601	0.6250284	0.5771974	0.4689115	0.6159598	0.4572345	0.487399	0.4353532	0.7151097	0.2807619	0.6020723
	3.384615	0.6269844	0.3564361	0.5199274	0.5850106	0.6026856	0.5681488	0.8307127	0.5428009	0.4807848	0.3223811	0.5652921	0.5272611	0.3985114	0.5942786	0.3805274	0.4319653	0.4023007	0.6156366	0.2406984	0.4895355
	3.487180	0.6282229	0.3144572	0.4452751	0.5361229	0.5195024	0.4911832	0.8051295	0.457257	0.4576383	0.2814766	0.5064952	0.4785669	0.3613287	0.5241656	0.3413717	0.3770132	0.3487254	0.5608089	0.2248889	0.4569409
	3.589744	0.5573654	0.2903939	0.4214722	0.4506886	0.4491077	0.4417399	0.6898441	0.3926792	0.3981924	0.2679082	0.440863	0.4442038	0.3124127	0.4696612	0.3194625	0.324576	0.2859149	0.4830533	0.1845714	0.3953887
	3.692308	0.478814	0.2516331	0.3680391	0.3869174	0.380515	0.3936104	0.6078748	0.3625043	0.3535895	0.2130363	0.386893	0.4023249	0.2827055	0.4120452	0.2700291	0.3003906	0.2392525	0.4114925	0.1552381	0.3474233
	3.794872	0.4097955	0.215562	0.3431917	0.3726695	0.3277917	0.3281931	0.5203635	0.3243369	0.3090602	0.1756568	0.3521008	0.3510509	0.2236487	0.3777666	0.2432568	0.2649152	0.2173796	0.3894902	0.1470476	0.3005558
	3.897436	0.3251642	0.1899616	0.2844264	0.3392479	0.3042493	0.282968	0.482472	0.2793351	0.2540966	0.1523778	0.3241764	0.2836943	0.1979069	0.3251192	0.2145794	0.2184173	0.1968028	0.3536742	0.1210159	0.278666
	4.000000	0.2595234	0.1904899	0.2403936	0.2713454	0.2636749	0.2466634	0.4228638	0.2222287	0.225733	0.130429	0.2935955	0.2584713	0.1773329	0.2664994	0.2012935	0.1905934	0.1775221	0.3185702	0.108127	0.2243876

## Sheet: fig. 1j
		Slow gamma power (cumulative count)
	Normalized theta power	PVJ20-										PVJ20+
	0.000000	0.000000	0.02282538	0.05444112	0.01416578	0.03188808	0.000000	0.03661938	0.04768689	0.001098189	0.000000	0.0746551	0.01382718	0.04251961	0.000000	0.03046661	0.02234156	0.01197427	0.05973336	0.005851884	0.06488721
	0.1025641	0.01759398	0.0239235	0.1069139	0.03474943	0.08411513	0.02172006	0.09405658	0.09254596	0.02090207	0.05736492	0.1044414	0.03344756	0.07531942	0.007519661	0.07045572	0.02234156	0.05559462	0.09100082	0.005851884	0.1089468
	0.2051282	0.03466899	0.06442372	0.1649878	0.06579019	0.1303251	0.05360761	0.1638036	0.1312566	0.02957071	0.09322246	0.1237257	0.04603422	0.09104817	0.01287858	0.1062705	0.03853238	0.09810525	0.09899903	0.01809515	0.1519949
	0.3076923	0.04532967	0.09673351	0.1995824	0.09370049	0.175264	0.08754335	0.2167579	0.1688943	0.03241538	0.1130328	0.1491845	0.05308572	0.1042962	0.03661013	0.1374808	0.04506481	0.1417738	0.09899903	0.02853478	0.185941
	0.4102564	0.05395549	0.1851542	0.2241434	0.1177779	0.2232729	0.1135586	0.265275	0.2076693	0.04050743	0.1323282	0.1736535	0.05308572	0.1178833	0.06517874	0.1721359	0.05954855	0.172355	0.1224017	0.04797566	0.2210233
	0.5128205	0.06752309	0.2228984	0.261490	0.1437088	0.2744936	0.1402342	0.3012644	0.2465138	0.04661734	0.1661689	0.2129066	0.05472425	0.1281325	0.08146658	0.2059606	0.06995174	0.2103885	0.1507731	0.06563611	0.2569426
	0.6153846	0.08171728	0.2560585	0.2949235	0.1757644	0.3204635	0.1690339	0.3588775	0.2853333	0.04661734	0.1911989	0.2313176	0.05809907	0.134030	0.09784992	0.239146	0.08698639	0.264061	0.1940306	0.08615042	0.2927321
	0.7179487	0.0978414	0.287003	0.3300137	0.2133533	0.3558764	0.1985506	0.4145995	0.3305415	0.05800942	0.2158997	0.2541385	0.05985941	0.134030	0.1201503	0.2756311	0.1032323	0.3140717	0.2148992	0.1033569	0.3257907
	0.8205128	0.1105835	0.3127671	0.3564246	0.2403953	0.3953303	0.2279934	0.4817577	0.3759818	0.07609822	0.237425	0.276138	0.06683271	0.1376664	0.1443995	0.3056667	0.1245862	0.353052	0.2446349	0.1250054	0.3542466
	0.9230769	0.122416	0.3480991	0.387124	0.2780121	0.4278371	0.2613405	0.528627	0.4121039	0.09521779	0.2559054	0.3060823	0.07506713	0.146609	0.1649746	0.3395216	0.147181	0.3854389	0.2795292	0.1487633	0.3807063
	1.025641	0.1373342	0.3751771	0.4190193	0.309725	0.4522232	0.2886684	0.5704662	0.4485721	0.1145136	0.2844174	0.3318739	0.09222727	0.1571876	0.1867923	0.3735863	0.1689988	0.4112308	0.3044544	0.1683122	0.4085717
	1.128205	0.1543761	0.4131835	0.457755	0.3432476	0.4834187	0.319155	0.6129769	0.480071	0.1377281	0.2985779	0.3703573	0.1068007	0.1663236	0.216559	0.412402	0.1889087	0.4429839	0.3298703	0.1896532	0.4311111
	1.230769	0.1759084	0.4512962	0.4979698	0.3790898	0.5144533	0.3471743	0.6416833	0.5139194	0.1525113	0.3128914	0.4021176	0.1282632	0.1792959	0.2437393	0.4468404	0.2058045	0.4739285	0.3634005	0.2082204	0.4573279
	1.333333	0.197091	0.4865744	0.5237719	0.4154332	0.5516751	0.3746466	0.6782543	0.543200	0.1636737	0.3283447	0.4372476	0.1544668	0.1913148	0.2697546	0.4773922	0.2298529	0.4883746	0.3911862	0.2291221	0.4811645
	1.435898	0.2194062	0.5160236	0.5524173	0.4421717	0.5853531	0.4033166	0.709307	0.5709907	0.1783409	0.3473086	0.4705274	0.1787928	0.2050344	0.3019934	0.5073275	0.2597654	0.4956417	0.4129998	0.2525983	0.5073147
	1.538462	0.2444285	0.5588976	0.5786113	0.4730503	0.6163557	0.431376	0.7291778	0.5971189	0.1950486	0.368170	0.5014769	0.2126586	0.2223701	0.3331249	0.5343361	0.2868578	0.5200757	0.4455453	0.2729473	0.5326293
	1.641026	0.2716501	0.600602	0.6096144	0.5092652	0.6455323	0.4615039	0.7519082	0.6221004	0.2085195	0.3857907	0.5327655	0.2466429	0.2466325	0.362698	0.566881	0.3144908	0.5516123	0.4671322	0.2946983	0.5566573
	1.743590	0.2976883	0.6249818	0.6511229	0.5393953	0.6757315	0.4928038	0.7752218	0.6494822	0.2297091	0.4048822	0.5671271	0.2788177	0.2645847	0.3921826	0.599160	0.3362287	0.5952395	0.4947821	0.315416	0.5853086
	1.846154	0.3250968	0.6484085	0.6824024	0.5642331	0.7020645	0.5225753	0.7981332	0.677943	0.2482629	0.4271089	0.589831	0.3100759	0.289335	0.4220892	0.6314804	0.3587381	0.6450801	0.5228651	0.3390932	0.6081795
	1.948718	0.3566886	0.6622028	0.7088581	0.5962887	0.7264858	0.5522316	0.8155905	0.7039317	0.2688537	0.4481188	0.6171213	0.3425704	0.3159536	0.4521627	0.6656156	0.3835893	0.6905344	0.5578701	0.3622688	0.6296499
	2.051282	0.3874837	0.679108	0.7340494	0.627728	0.7489941	0.5806018	0.8276254	0.7306151	0.2997279	0.4704188	0.6341013	0.3735207	0.3412572	0.484273	0.6950538	0.4041744	0.7168734	0.5851627	0.386424	0.6527683
	2.153846	0.4210819	0.6990007	0.7624328	0.6658343	0.7716403	0.6046783	0.8390946	0.753069	0.3367587	0.4914354	0.6602492	0.4081794	0.3682285	0.5135771	0.7233751	0.427060	0.717145	0.6174938	0.4125772	0.6827294
	2.256410	0.4528982	0.7039763	0.7819988	0.7039239	0.7918693	0.6319125	0.8482158	0.7716757	0.3691495	0.5188777	0.6876916	0.4409261	0.3931688	0.5398765	0.7511051	0.4430252	0.7295818	0.645429	0.4393249	0.711985
	2.358975	0.4850178	0.7251363	0.8046964	0.7446014	0.8141098	0.6575976	0.8597025	0.7928782	0.3982679	0.5392541	0.7136444	0.4780395	0.4222882	0.566521	0.7776973	0.4608167	0.7395049	0.6700841	0.4644591	0.7467179
	2.461539	0.5180201	0.7397132	0.8277311	0.7724522	0.834771	0.6866583	0.8754947	0.8119094	0.4309872	0.5609245	0.7318265	0.5152268	0.4566469	0.5914198	0.7987415	0.4819835	0.7395049	0.6986078	0.4866447	0.7773835
	2.564103	0.549974	0.7664214	0.8457879	0.7951755	0.8542982	0.7149769	0.8907195	0.8290249	0.4627812	0.5777658	0.7463645	0.5469232	0.493161	0.615781	0.8197008	0.506958	0.7443507	0.7315894	0.5102788	0.8091766
	2.666667	0.5833536	0.7839145	0.8537046	0.8163682	0.8764814	0.7416955	0.9026844	0.8423706	0.4956661	0.6137651	0.7694496	0.5799705	0.5292326	0.6432577	0.851094	0.5363925	0.7559456	0.7599722	0.5424011	0.8323534
	2.769231	0.6117218	0.8048237	0.8537046	0.8351722	0.8897929	0.7661551	0.9069151	0.8566385	0.5357161	0.6388394	0.7962762	0.611352	0.5673916	0.6690534	0.8764064	0.5661813	0.7586656	0.7959723	0.5724328	0.8503209
	2.871795	0.6404545	0.8222193	0.8608826	0.8589895	0.9092884	0.7923899	0.9137733	0.8692849	0.5784322	0.6572747	0.8208501	0.640776	0.6039468	0.6973181	0.8942887	0.5909738	0.7662624	0.8190071	0.6020817	0.861483
	2.974359	0.6729333	0.830053	0.8690141	0.871008	0.9301394	0.8163199	0.9137733	0.8872251	0.6101171	0.6951649	0.8459658	0.6717981	0.6291291	0.7276573	0.9051637	0.6231594	0.7748599	0.8308197	0.6364451	0.8856522
	3.076923	0.7038777	0.8381385	0.8764879	0.8822377	0.9385474	0.8407406	0.9281936	0.9009389	0.6430922	0.7334673	0.8698363	0.6990432	0.6535156	0.7558016	0.9144125	0.6478953	0.8217415	0.8422512	0.668509	0.9086623
	3.179487	0.7370279	0.8461148	0.8896387	0.8940377	0.9508693	0.8624085	0.9402579	0.9136913	0.6689702	0.7525573	0.8939011	0.7304797	0.6925549	0.7825218	0.9311438	0.6801013	0.8624191	0.863497	0.7008229	0.926760
	3.282051	0.7699539	0.8461148	0.895006	0.9110951	0.9622064	0.8801369	0.9485845	0.9201661	0.6993056	0.7751544	0.913853	0.7641388	0.7328314	0.8054533	0.9454045	0.7182363	0.9001836	0.8935931	0.7378091	0.9382289
	3.384615	0.8007816	0.8537822	0.9026709	0.9371824	0.9633609	0.9040715	0.9625318	0.9344168	0.745331	0.7931298	0.930603	0.8020484	0.7660664	0.8277418	0.9597974	0.7585913	0.906132	0.9040893	0.7793279	0.9394468
	3.487180	0.8326568	0.8791933	0.922495	0.9540267	0.9633609	0.9245615	0.9686764	0.9602146	0.7843415	0.8218967	0.9430596	0.839901	0.7918785	0.8528476	0.9682049	0.802867	0.907061	0.917805	0.8229169	0.9408568
	3.589744	0.864714	0.9147276	0.9293453	0.9820162	0.9684401	0.9412101	0.9795733	0.9752782	0.8251473	0.8451327	0.9593022	0.8744024	0.8283458	0.8777747	0.9682049	0.840301	0.9371094	0.9364374	0.8612574	0.9426406
	3.692308	0.8986763	0.936617	0.9319152	0.9902604	0.9754757	0.9564636	0.9808966	0.9884328	0.8783162	0.8745199	0.9780698	0.9056044	0.8616657	0.9065841	0.9715239	0.8827949	0.9389961	0.955322	0.9027709	0.9426406
	3.794872	0.9326138	0.9573726	0.937408	0.9936662	0.9791163	0.9728953	0.9858069	0.9884328	0.9241207	0.9184369	0.993721	0.9315544	0.900933	0.9387254	0.9763598	0.927327	0.9612683	0.9747691	0.9388658	0.9581582
	3.897436	0.9646644	0.9772379	0.9606338	1.000000	0.9962059	0.9852815	0.9916577	0.9889962	0.9572615	0.9496793	0.993721	0.9711261	0.9484307	0.9692611	0.988475	0.9687854	0.9634151	0.9926592	0.9791115	0.9742318
	4.000000	1.000000	1.000000	1.000000	1.000000	1.000000	1.000000	1.000000	1.000000	1.000000	1.000000	1.000000	1.000000	1.000000	1.000000	1.000000	1.000000	1.000000	1.000000	1.000000	1.000000

## Sheet: fig. 1k
		Fast gamma power (cumulative count)
	Normalized theta power	PVJ20-										PVJ20+
	0.000000	0.001351343	0.000000	0.000000	0.000000	0.1054853	0.02631523	0.000000	0.03336337	0.02402147	0.000000	0.01808263	0.00190434	0.01026083	0.000000	0.0284266	0.000000	0.000000	0.009787116	0.01082761	0.0208782
	0.1025641	0.007770816	0.007842541	0.0155746	0.00454331	0.181126	0.04710938	0.009578226	0.05232015	0.064451	0.006644461	0.01808263	0.01032025	0.01153096	0.01270235	0.07520215	0.01235885	0.01286663	0.009787116	0.02863348	0.05626578
	0.2051282	0.01101577	0.02210899	0.04047048	0.0151424	0.2472253	0.06647328	0.03252712	0.09434182	0.06519137	0.008988814	0.02133427	0.0206135	0.01804392	0.03188016	0.1053262	0.02157317	0.04999505	0.0275575	0.02863348	0.08614699
	0.3076923	0.01101577	0.03452543	0.05879184	0.01952261	0.2825455	0.09093937	0.04955896	0.1401939	0.0654393	0.01824645	0.02913315	0.02878284	0.02133097	0.05215412	0.142136	0.03420718	0.07070481	0.04998293	0.04184522	0.09332837
	0.4102564	0.01218425	0.06287521	0.07519932	0.02426634	0.3203716	0.1150818	0.06889672	0.1678228	0.08394471	0.03596664	0.03694198	0.03338928	0.02289291	0.07372147	0.1736664	0.04717397	0.1040653	0.08194128	0.05757036	0.09332837
	0.5128205	0.01300559	0.08286218	0.09978819	0.04420155	0.3814945	0.1479453	0.08458629	0.2047747	0.09413517	0.04705028	0.06440654	0.03338928	0.0285646	0.09716114	0.2127389	0.06162796	0.1332915	0.109312	0.07224375	0.1198436
	0.6153846	0.01799343	0.1062464	0.1224629	0.07207852	0.4308423	0.1714786	0.1043486	0.2410075	0.09642956	0.07409643	0.09437665	0.04294936	0.0285646	0.116662	0.243566	0.07778146	0.1654055	0.1342296	0.08240394	0.1351151
	0.7179487	0.02280253	0.1286503	0.1455057	0.09454745	0.4572145	0.2044229	0.1259927	0.2702672	0.1006041	0.09705693	0.111319	0.04870243	0.03205932	0.1406168	0.2726013	0.09318817	0.1831388	0.1774853	0.09844856	0.1593297
	0.8205128	0.02782142	0.1499093	0.1694779	0.1136062	0.4797577	0.2376218	0.153869	0.3103129	0.1043261	0.1197593	0.1369608	0.05564689	0.04126733	0.1612457	0.3085139	0.1142804	0.2019497	0.2145364	0.1179184	0.1900996
	0.9230769	0.03545692	0.1714379	0.1895057	0.143238	0.5086578	0.2740894	0.1773298	0.3491988	0.1043261	0.1396765	0.1611219	0.06385891	0.0502346	0.1809876	0.3496386	0.1375596	0.2204728	0.2550697	0.1352727	0.2116539
	1.025641	0.04416256	0.1914423	0.2116095	0.1665266	0.532844	0.309021	0.2035787	0.3839493	0.1196815	0.1633605	0.1801008	0.0813343	0.06122576	0.2008328	0.3961602	0.1583948	0.2335759	0.285429	0.1529507	0.2245292
	1.128205	0.05215249	0.213363	0.2377139	0.1893188	0.5506686	0.3416922	0.2258411	0.4276455	0.1360573	0.1916617	0.1900647	0.09954077	0.07380279	0.2247926	0.4322792	0.1789183	0.2599461	0.312380	0.1709813	0.2470166
	1.230769	0.06368996	0.2372951	0.263140	0.2120657	0.563294	0.3704295	0.2461182	0.4686441	0.1455211	0.2226593	0.2156646	0.1172028	0.08675288	0.2499399	0.4710961	0.2030128	0.2862011	0.3368643	0.1879128	0.2755216
	1.333333	0.07724979	0.2573986	0.2847396	0.2352563	0.5801693	0.3993815	0.2657475	0.4991843	0.1580411	0.2468623	0.2357861	0.1374576	0.1038742	0.2762508	0.5025791	0.2275565	0.3056631	0.3667512	0.2112762	0.2972122
	1.435898	0.09334701	0.2846123	0.3106237	0.2563396	0.6053621	0.4289978	0.2911959	0.535848	0.1654714	0.2735089	0.2498203	0.1608292	0.1256512	0.3032906	0.534972	0.2522625	0.3194778	0.3950162	0.2349066	0.3278419
	1.538462	0.109837	0.3122689	0.335760	0.2805148	0.6207935	0.4609998	0.3169184	0.5662075	0.1814542	0.2968071	0.2680704	0.1846518	0.1443445	0.3327656	0.5634993	0.2753913	0.3319468	0.4244027	0.2590933	0.3661883
	1.641026	0.1290554	0.341056	0.3620358	0.3066924	0.6424339	0.4912787	0.3426673	0.5986961	0.2014075	0.3142985	0.2916453	0.2135166	0.1642739	0.3581844	0.5937271	0.3004561	0.3533585	0.4521118	0.2837529	0.3888201
	1.743590	0.1505491	0.3662028	0.388742	0.3321709	0.6691881	0.5229643	0.3694615	0.6280785	0.2259271	0.3367902	0.3178563	0.2421767	0.1837706	0.3837794	0.6203584	0.3226886	0.3712457	0.4813786	0.3068075	0.4186803
	1.846154	0.1749664	0.3924801	0.4145518	0.3658291	0.6987336	0.5487548	0.3990554	0.6580675	0.2596321	0.3614349	0.3434089	0.2721208	0.2064136	0.410066	0.6488131	0.3477994	0.3901575	0.5114719	0.3291617	0.4486336
	1.948718	0.2011914	0.4214231	0.4387947	0.3946861	0.719291	0.5778199	0.4276869	0.6754966	0.2981907	0.3830299	0.3703043	0.303703	0.2385275	0.4346064	0.6770774	0.3719254	0.4119085	0.5382745	0.350088	0.4780247
	2.051282	0.2305371	0.4498903	0.4641759	0.4215114	0.7384589	0.6093725	0.4558498	0.6978862	0.334636	0.4021128	0.3984028	0.3340961	0.2639333	0.4599377	0.703033	0.3979773	0.4359371	0.5652246	0.3746578	0.5091345
	2.153846	0.2602423	0.476288	0.4896049	0.4540871	0.7613751	0.6353764	0.4833333	0.718348	0.3623259	0.4235864	0.4267866	0.3666398	0.2938879	0.487448	0.733524	0.425388	0.4484523	0.5946454	0.3945456	0.5406152
	2.256410	0.2942833	0.4994191	0.5187569	0.4831099	0.7763284	0.6640461	0.5099327	0.7407747	0.4017213	0.4461166	0.4489061	0.3963103	0.3291755	0.5154123	0.7610606	0.4490407	0.4610856	0.6223376	0.4121621	0.5798764
	2.358975	0.3269357	0.5235009	0.5504048	0.5145199	0.7903612	0.6965674	0.5426954	0.7701403	0.4351848	0.468920	0.4732723	0.4315191	0.3598042	0.5401334	0.7827638	0.4770276	0.4825608	0.6504014	0.4355598	0.6134964
	2.461539	0.3595072	0.549872	0.5775188	0.546207	0.7998809	0.7280579	0.5743114	0.7793378	0.4869387	0.4896966	0.4997738	0.4663795	0.3940595	0.5664623	0.8086694	0.5053767	0.502452	0.6765597	0.4554761	0.6420243
	2.564103	0.3927231	0.5819623	0.6049269	0.5796555	0.8123775	0.7546389	0.6026415	0.7964119	0.5158842	0.5144858	0.5237127	0.5006144	0.4294631	0.5938163	0.8348629	0.5334831	0.5176967	0.702010	0.4743419	0.6713436
	2.666667	0.4287055	0.6128801	0.6333419	0.6112225	0.821399	0.7814634	0.6313347	0.8202815	0.5549377	0.5363162	0.5616034	0.5364241	0.4700165	0.6229543	0.8574244	0.563115	0.5423125	0.7286091	0.4976791	0.6952872
	2.769231	0.4643374	0.6415389	0.6588876	0.6417475	0.8312611	0.8059548	0.6589436	0.8406908	0.6019599	0.5654232	0.5969175	0.5724901	0.5073639	0.650322	0.8802363	0.5931302	0.5713649	0.756884	0.5330214	0.7250985
	2.871795	0.5029068	0.6700014	0.6847519	0.6680337	0.8312611	0.830632	0.688974	0.8517072	0.6470812	0.5975173	0.6180393	0.6118563	0.5518373	0.6803134	0.8976781	0.6230419	0.5861651	0.7808477	0.5524296	0.7446962
	2.974359	0.5421152	0.6967216	0.7107523	0.6938795	0.8456411	0.8556536	0.7191944	0.8722194	0.6916575	0.6283797	0.645817	0.6500524	0.5931838	0.7101902	0.911974	0.6582022	0.6145227	0.8090401	0.5844466	0.7628272
	3.076923	0.5819377	0.7294213	0.7389765	0.7206962	0.8503659	0.8765189	0.7490198	0.8869948	0.7296926	0.6468123	0.6746295	0.6852977	0.6336801	0.7404655	0.9253459	0.6914461	0.6593248	0.8243819	0.6172482	0.7729071
	3.179487	0.6242729	0.7530788	0.7679993	0.7491003	0.861767	0.8999709	0.7783771	0.8994212	0.7749455	0.6642968	0.7091251	0.7227127	0.6768194	0.7669439	0.9377831	0.7232357	0.6993265	0.845517	0.6578531	0.7955877
	3.282051	0.6659082	0.7760215	0.8022028	0.786455	0.864319	0.9232878	0.8079431	0.9128568	0.8059061	0.6864901	0.7368855	0.7551442	0.7169932	0.7940423	0.9449242	0.753238	0.7269627	0.8613012	0.6841204	0.8217555
	3.384615	0.7131924	0.8047769	0.8326798	0.8217886	0.8871973	0.9412799	0.8352017	0.9209617	0.8185323	0.7148336	0.7746419	0.7901803	0.755386	0.8225002	0.9547348	0.7869844	0.7503731	0.8741716	0.7296892	0.8551023
	3.487180	0.7598114	0.8317789	0.8592687	0.8513011	0.9087041	0.9601597	0.8624644	0.9323822	0.848982	0.7606821	0.8107045	0.8296422	0.794578	0.8511553	0.9640827	0.8175427	0.7854661	0.893777	0.775524	0.8710221
	3.589744	0.8027667	0.8699088	0.8871641	0.8897597	0.9334143	0.9722503	0.8905793	0.9323822	0.8913712	0.7989537	0.8492064	0.8638121	0.8348514	0.8804414	0.9731173	0.8525364	0.8356065	0.9173571	0.8215137	0.8795348
	3.692308	0.8467261	0.9046141	0.9158479	0.9228941	0.9691968	0.9849861	0.9171524	0.9508817	0.9191183	0.8308824	0.9004477	0.8973039	0.8763304	0.9096264	0.9847865	0.8901967	0.8682582	0.9398579	0.8804774	0.9028223
	3.794872	0.8986275	0.9432841	0.9434425	0.953177	0.9821494	0.995969	0.9395626	0.9657382	0.9345861	0.8679259	0.9392458	0.9287623	0.9199498	0.9400731	0.9888514	0.9242888	0.9129216	0.957035	0.932624	0.925625
	3.897436	0.950295	0.9755082	0.9792261	0.9810805	0.988713	1.000000	0.969999	0.9820209	0.9627841	0.9170348	0.9676125	0.9657232	0.9684547	0.9689495	1.000000	0.9582114	0.9565042	0.9772226	0.9632266	0.9648892
	4.000000	1.000000	1.000000	1.000000	1.000000	1.000000	1.000000	1.000000	1.000000	1.000000	1.000000	1.000000	1.000000	1.000000	1.000000	1.000000	1.000000	1.000000	1.000000	1.000000	1.000000

## Sheet: fig. 1l
		Slow gamma power (z)
	Theta phase (º)	PVJ20-										PVJ20+
	-180.000000	0.01867347	0.01998891	0.02138756	0.02174902	0.02940749	0.02014922	0.01942626	0.02023746	0.02340383	0.02503225	0.02354837	0.02294946	0.0259062	0.02397433	0.01674455	0.02775777	0.0213141	0.02000624	0.02842453	0.02483523
	-171.000000	0.01642659	0.02038536	0.02134651	0.02200017	0.02869976	0.02000266	0.01933801	0.01993801	0.02261286	0.02270409	0.02358466	0.02333542	0.02469819	0.0241585	0.01809748	0.02737702	0.02162982	0.01998507	0.02923818	0.02378077
	-162.000000	0.01531521	0.02019233	0.02174572	0.0225449	0.0277999	0.01961994	0.01970714	0.019528	0.02195977	0.02267904	0.02397019	0.02379305	0.02436909	0.02509279	0.0191647	0.02591076	0.02165554	0.01929409	0.02977051	0.02362909
	-153.000000	0.01329815	0.02030974	0.02143366	0.02361922	0.02670382	0.01957654	0.02081106	0.01922581	0.0212028	0.02159572	0.0243066	0.024000	0.02426281	0.02603699	0.02084846	0.02517234	0.02252588	0.01878532	0.0301204	0.02283172
	-144.000000	0.01233339	0.02045216	0.02139069	0.02370315	0.02476738	0.01903235	0.02204493	0.01899079	0.02020139	0.02107823	0.02455399	0.02411711	0.02475612	0.02656749	0.0223415	0.02548999	0.02225709	0.01887502	0.03143788	0.02132216
	-135.000000	0.01120632	0.02141355	0.02163596	0.02402436	0.02358114	0.01965224	0.02273481	0.01861724	0.01989124	0.01973787	0.02470632	0.02405172	0.02526928	0.02745718	0.0237799	0.02495278	0.02309208	0.01824413	0.03173142	0.02037398
	-126.000000	0.01127717	0.02144301	0.02190654	0.02445112	0.02256072	0.01960917	0.02307477	0.01950603	0.01957521	0.0195107	0.02439883	0.02413986	0.02510998	0.0274478	0.024728	0.02558819	0.02193258	0.01842274	0.03159851	0.01983997
	-117.000000	0.01163808	0.02199778	0.0227767	0.02376214	0.02160609	0.01995182	0.0240759	0.01893484	0.01876117	0.01933472	0.02498058	0.02340091	0.02544263	0.02717899	0.02595416	0.02517878	0.02176289	0.01922429	0.02950977	0.01973156
	-108.000000	0.01248456	0.02282304	0.02474436	0.02422948	0.019703	0.02057971	0.02478851	0.02003908	0.01873558	0.02013441	0.0250505	0.02260642	0.02510787	0.0269102	0.02708604	0.02444889	0.02059731	0.01978371	0.02873728	0.01946771
	-99.000000	0.01353736	0.02363616	0.02496329	0.02462784	0.01868326	0.02172315	0.02548097	0.02117534	0.01937648	0.02059412	0.02466915	0.02200147	0.02491682	0.02666133	0.02900708	0.02372373	0.02058189	0.0209502	0.02675036	0.01851746
	-90.000000	0.01468754	0.0229062	0.02548117	0.02456967	0.01746696	0.02362922	0.02615657	0.02234193	0.02026421	0.02098692	0.02435469	0.02116098	0.02396004	0.02607123	0.02944702	0.02293661	0.02057794	0.02167601	0.02507022	0.01985271
	-81.000000	0.01610683	0.02319221	0.02638619	0.02437996	0.01736271	0.02566471	0.02669606	0.02379245	0.02153027	0.0210036	0.02423037	0.02040136	0.02348925	0.02453743	0.03080781	0.02211995	0.02135241	0.02269194	0.02381345	0.01980868
	-72.000000	0.01808027	0.02351286	0.02681305	0.02483994	0.01753259	0.02655263	0.02769836	0.02462269	0.02346367	0.02201834	0.02377372	0.02013765	0.02273043	0.0232541	0.03246494	0.02144166	0.0217367	0.02380209	0.0225175	0.02045627
	-63.000000	0.0199101	0.02401622	0.02739421	0.02485733	0.01854365	0.0282158	0.02817797	0.0261262	0.02484627	0.02295977	0.02331053	0.02074736	0.02191047	0.02268884	0.03300833	0.02092915	0.02346795	0.02546883	0.02147929	0.02205343
	-54.000000	0.02190021	0.02469343	0.02691245	0.02546942	0.020322	0.03025936	0.02967577	0.02619579	0.02546522	0.024234	0.02328347	0.02103404	0.021140	0.0217669	0.03489112	0.01946965	0.02548238	0.02674456	0.02096276	0.02242618
	-45.000000	0.02315382	0.02542544	0.02727742	0.02624633	0.02218241	0.03036026	0.03022112	0.02678292	0.02516123	0.02439386	0.02320767	0.02173028	0.01974057	0.0214392	0.03530555	0.01854536	0.02756636	0.02751326	0.02301833	0.02370713
	-36.000000	0.02522824	0.026771	0.02748093	0.02664656	0.02352235	0.03115927	0.03101572	0.02749646	0.0265802	0.02604649	0.0229066	0.02324117	0.01947653	0.02143052	0.03622206	0.01834562	0.02923452	0.02839734	0.02315777	0.02486395
	-27.000000	0.02668776	0.02716059	0.02784811	0.02753412	0.0246299	0.03207346	0.03219198	0.0274266	0.02767057	0.02618426	0.02283549	0.0242686	0.01858619	0.0223564	0.03665194	0.01845985	0.0310189	0.02854049	0.02271262	0.02605862
	-18.000000	0.02850005	0.02849535	0.02858855	0.02834537	0.02590141	0.0323618	0.03160444	0.02739283	0.02770529	0.02677368	0.02360939	0.02535371	0.01920038	0.02221305	0.03565427	0.01898144	0.03260148	0.02850342	0.023222	0.02543251
	-9.000000	0.02952084	0.02997939	0.02935117	0.02882054	0.02671344	0.03260865	0.03144315	0.02757159	0.02832367	0.0269159	0.02434996	0.02644222	0.01936147	0.02312674	0.03522304	0.02011046	0.03280311	0.02936918	0.02236584	0.02595232
	0.000000	0.0311482	0.03048007	0.03027801	0.02889477	0.02710875	0.03193106	0.03135032	0.02799195	0.02898405	0.02732103	0.02514643	0.02744954	0.02019386	0.02362155	0.03389086	0.02065828	0.03242086	0.02988588	0.02220222	0.0258495
	9.000000	0.03272306	0.03088941	0.03058546	0.02948568	0.02763776	0.0318276	0.03105878	0.02857961	0.02878184	0.02757877	0.02526706	0.02873041	0.0204027	0.02417481	0.03241392	0.02207914	0.03081919	0.03036827	0.02259761	0.02565358
	18.000000	0.03332773	0.03170357	0.03099285	0.02969925	0.02771296	0.03101855	0.03086546	0.02857047	0.02880622	0.02910456	0.02549871	0.02953362	0.02132136	0.02517431	0.03094379	0.02404437	0.03003909	0.03103116	0.02084175	0.02629587
	27.000000	0.03474319	0.03163781	0.03104155	0.03006221	0.02819319	0.03044298	0.03031855	0.02955044	0.02820502	0.02904987	0.02563489	0.02954208	0.02178127	0.02575839	0.03011915	0.02554449	0.02824711	0.03221548	0.02054585	0.02580553
	36.000000	0.03517309	0.03172568	0.02990316	0.02988178	0.0283086	0.03034918	0.02930461	0.0306647	0.02812884	0.02892199	0.0258463	0.02967199	0.02297589	0.02654769	0.02854134	0.02626529	0.0269824	0.0324178	0.02002868	0.02637781
	45.000000	0.03551321	0.03165972	0.02811705	0.02875653	0.02749491	0.02906596	0.02832062	0.03172943	0.02827936	0.02835205	0.02622922	0.03005417	0.02360938	0.02696764	0.02658701	0.02721445	0.02701572	0.03252008	0.01956682	0.02689502
	54.000000	0.035380	0.03040698	0.02701224	0.02752171	0.02683941	0.02895796	0.0271799	0.0316254	0.0284738	0.02773346	0.02594503	0.02943482	0.02523052	0.02756847	0.024944	0.02751472	0.02702883	0.03189635	0.01971119	0.0278907
	63.000000	0.03542024	0.02929604	0.02587521	0.02582428	0.02657639	0.02775292	0.02520134	0.03176424	0.0285552	0.02727135	0.02646207	0.02971163	0.02629899	0.027488	0.02343829	0.02852088	0.02676993	0.03134164	0.01864766	0.02833692
	72.000000	0.03506859	0.02774009	0.02512336	0.02432623	0.02657744	0.02705694	0.02461682	0.03153424	0.02853507	0.02754164	0.02662327	0.02912978	0.02847558	0.02766407	0.02196616	0.02868116	0.02662722	0.03031278	0.01954219	0.02892356
	81.000000	0.03521408	0.02695783	0.02417555	0.02398705	0.02582638	0.02604843	0.02297153	0.03077854	0.02966368	0.02739755	0.02758773	0.02882015	0.0292818	0.0271439	0.0206511	0.02758308	0.02670711	0.02900122	0.02017749	0.02934661
	90.000000	0.03493121	0.02648104	0.02404692	0.02353745	0.02557491	0.02472076	0.02208715	0.02944041	0.02970387	0.02794427	0.0274799	0.02790342	0.03046076	0.0268874	0.01896446	0.02749678	0.02644173	0.0281092	0.02253008	0.02976576
	99.000000	0.03526367	0.02544625	0.02300912	0.02318613	0.02477773	0.02334565	0.02225033	0.02817699	0.02823376	0.02861999	0.02769173	0.02773581	0.03106544	0.02644915	0.01793278	0.027914	0.02603119	0.026303	0.02358786	0.03004458
	108.000000	0.0341818	0.02470554	0.02227405	0.02324865	0.02474412	0.02288881	0.02126053	0.02658103	0.02806083	0.02832084	0.0277654	0.02689199	0.03153716	0.02608329	0.0167542	0.02861238	0.02517718	0.02536152	0.02565059	0.0298102
	117.000000	0.03292896	0.02373986	0.0220272	0.02266896	0.02528942	0.02196823	0.02093705	0.02509097	0.02720292	0.02718964	0.02704088	0.02605419	0.03206662	0.02575466	0.01579893	0.02910016	0.02475203	0.02402766	0.02567685	0.029492
	126.000000	0.03159512	0.02310927	0.02205824	0.02300414	0.0262244	0.02106456	0.02032542	0.02454192	0.0256904	0.02621797	0.02670486	0.02469987	0.03191756	0.02443207	0.01460627	0.02861593	0.02287372	0.0227077	0.02806079	0.02818134
	135.000000	0.02956127	0.02150852	0.02128341	0.0226556	0.02686772	0.02061267	0.01998253	0.02325779	0.02472054	0.02537074	0.02579439	0.02392577	0.03139663	0.0244996	0.01437371	0.02918516	0.02216216	0.02185551	0.03003936	0.02786309
	144.000000	0.02803348	0.02160885	0.02137707	0.02251078	0.02798855	0.01979739	0.01866163	0.02230045	0.02376517	0.0259476	0.02537826	0.02333912	0.030428	0.02339685	0.014400	0.02888748	0.0218092	0.02123391	0.03000978	0.02837689
	153.000000	0.02572728	0.02111123	0.021505	0.02158778	0.02903548	0.0196451	0.01878785	0.02140288	0.02340633	0.02561587	0.024500	0.02291113	0.02835884	0.02324009	0.01471968	0.02854405	0.02152609	0.02109562	0.0289504	0.02698949
	162.000000	0.02301781	0.02060084	0.02125693	0.02131272	0.02992575	0.01939162	0.01894463	0.02058453	0.02304713	0.02566438	0.02377826	0.02279697	0.02763537	0.02334775	0.01556014	0.02828678	0.02153181	0.02116564	0.02823293	0.02678187
	171.000000	0.02108208	0.02039666	0.02119341	0.02142769	0.02960618	0.01933169	0.01921145	0.01989197	0.02302507	0.02491849	0.02402721	0.02272146	0.02612795	0.02343033	0.01599148	0.02831147	0.02184652	0.02087165	0.02776128	0.02637828

## Sheet: fig. 1m
		Fast gamma power (z)
	Theta phase (º)	PVJ20-										PVJ20+
	-180.000000	0.01024098	0.0207419	0.0211244	0.01756873	0.02443817	0.02030768	0.0171742	0.01950718	0.02129962	0.0195381	0.01925272	0.01902501	0.01852651	0.01985394	0.01353468	0.0189992	0.02038303	0.02149916	0.02333029	0.02316242
	-171.000000	0.008766894	0.01994738	0.02054369	0.01718438	0.02312972	0.01851402	0.01601905	0.01869418	0.02001094	0.01984465	0.01886871	0.01861005	0.01822058	0.01867887	0.01421846	0.01833803	0.02020176	0.02094759	0.0261592	0.02242087
	-162.000000	0.007649344	0.01983423	0.02037042	0.01733248	0.02208605	0.0184905	0.01529313	0.0188942	0.01928322	0.02046754	0.01793855	0.01841587	0.01842397	0.01790993	0.01403609	0.01787554	0.01953634	0.02105812	0.02904582	0.02143356
	-153.000000	0.006725716	0.02026823	0.01945812	0.01855356	0.02211783	0.01815125	0.01481027	0.02078747	0.01803418	0.0205563	0.01838792	0.01800713	0.01925759	0.01823219	0.01350336	0.01801734	0.02005102	0.02145603	0.03239535	0.02032455
	-144.000000	0.005981215	0.01974702	0.01824269	0.0193065	0.02185419	0.01897509	0.01446693	0.02345643	0.01736925	0.02186324	0.0184793	0.01778461	0.01948223	0.01795127	0.01417647	0.01809873	0.02005707	0.0222838	0.03310744	0.02012542
	-135.000000	0.00561143	0.01925253	0.01801301	0.02001473	0.02056127	0.01938652	0.0155567	0.02482977	0.01742198	0.02263117	0.01852125	0.01772264	0.01924619	0.01766376	0.01491132	0.01859832	0.02089538	0.02257086	0.03346153	0.01986885
	-126.000000	0.005426556	0.01862908	0.0179066	0.02096892	0.01973838	0.01931864	0.01641312	0.02464058	0.01696675	0.02265169	0.01905673	0.01780641	0.01844866	0.01770456	0.01661969	0.0194955	0.02208073	0.02297847	0.03377557	0.02051619
	-117.000000	0.005726026	0.01835211	0.01907159	0.02143681	0.01901935	0.0196679	0.01742206	0.02465823	0.01811021	0.02149303	0.01873374	0.01817867	0.01804266	0.01716462	0.01909062	0.02011068	0.02321938	0.02339799	0.03383351	0.02143384
	-108.000000	0.0060887	0.01856606	0.02052525	0.02115704	0.01885796	0.02068564	0.01891308	0.02515008	0.01919639	0.02124478	0.01805112	0.01909216	0.01924049	0.01793586	0.02170291	0.01998629	0.02187079	0.02300965	0.03252811	0.02159173
	-99.000000	0.007014586	0.01906113	0.02139672	0.0212497	0.01895738	0.02229873	0.02028249	0.02658341	0.02011974	0.02267369	0.01825163	0.02038081	0.02042734	0.01799169	0.02458665	0.02068334	0.02207633	0.02246844	0.03178091	0.02148328
	-90.000000	0.00846878	0.01895597	0.021795	0.02139538	0.01918578	0.02337071	0.02172756	0.02653126	0.02258849	0.02387851	0.01859421	0.02142478	0.02228343	0.01911628	0.0264844	0.02142311	0.02264437	0.02320618	0.03088641	0.02143467
	-81.000000	0.01014476	0.02019453	0.02220212	0.02234933	0.0193504	0.0243054	0.02411974	0.02716007	0.02532886	0.02603152	0.01936684	0.02243399	0.02339811	0.01936588	0.02869624	0.0219079	0.02269601	0.02468249	0.02970782	0.02213676
	-72.000000	0.01219926	0.02176335	0.02419115	0.02348465	0.02163747	0.02529283	0.02604769	0.02678408	0.0272963	0.02831261	0.02073033	0.02404209	0.02407545	0.02049797	0.03177906	0.02245708	0.02464205	0.02661825	0.0285546	0.02288403
	-63.000000	0.01502157	0.02389746	0.02503223	0.02486018	0.02254199	0.0256277	0.0282337	0.0261456	0.02889118	0.02864777	0.02164371	0.02428986	0.02553696	0.02146605	0.03335275	0.02358916	0.02519562	0.02665295	0.0267606	0.02307672
	-54.000000	0.01802015	0.02513625	0.0257874	0.02578472	0.02243578	0.02608019	0.03065812	0.02608604	0.02879176	0.02957178	0.02333231	0.026294	0.02689738	0.02320825	0.03550064	0.02491666	0.02548217	0.02756959	0.02570994	0.02396345
	-45.000000	0.02224641	0.02658531	0.02651641	0.02714303	0.02368254	0.02723885	0.03271479	0.02629422	0.02858106	0.03011869	0.02624562	0.02773268	0.02835444	0.02438401	0.03685446	0.02638719	0.02632681	0.02855041	0.02423484	0.02455349
	-36.000000	0.02672803	0.02884216	0.02665978	0.02865671	0.02520527	0.02845513	0.03463743	0.02685921	0.02843508	0.02969874	0.02796613	0.02913056	0.03027508	0.02564151	0.03837304	0.02713495	0.02780782	0.02913658	0.02278643	0.02497328
	-27.000000	0.03138636	0.02989256	0.02860326	0.02977102	0.02653274	0.02989651	0.03593908	0.02764773	0.02774292	0.02969123	0.03025122	0.03083588	0.03084994	0.02769128	0.039781	0.02835208	0.0292975	0.02883273	0.02210607	0.02589723
	-18.000000	0.03602213	0.0310037	0.0292102	0.03043922	0.0281318	0.03011936	0.03653733	0.0278336	0.02819203	0.02896209	0.03229199	0.03218271	0.03093094	0.03034731	0.03868171	0.02971348	0.03161134	0.02800958	0.02300922	0.02706925
	-9.000000	0.0397672	0.03222164	0.02995958	0.03046704	0.02905374	0.03026453	0.03538693	0.02889946	0.02943983	0.0288506	0.03335744	0.03374973	0.03177717	0.031891	0.03852482	0.03315078	0.03255805	0.0274894	0.02377569	0.02700844
	0.000000	0.04268573	0.0342406	0.02966417	0.0307175	0.02915509	0.02908536	0.03515852	0.02862225	0.02961263	0.02917457	0.03352266	0.0340534	0.03211419	0.03279375	0.03781068	0.03342129	0.03352949	0.02652026	0.02337288	0.02749492
	9.000000	0.04476909	0.03413891	0.02944934	0.0318701	0.02966324	0.02896047	0.03332547	0.02991623	0.02967564	0.02934002	0.03327183	0.03351938	0.03218724	0.03303447	0.03737251	0.03402872	0.03280761	0.02707453	0.0217137	0.0275203
	18.000000	0.04668776	0.0343113	0.02910377	0.03259783	0.03014844	0.02891738	0.0318164	0.02970114	0.02926997	0.02993704	0.03368512	0.03260602	0.03286594	0.03329291	0.0370936	0.03434549	0.03178767	0.02744999	0.02031262	0.02751644
	27.000000	0.04807336	0.03287896	0.0294771	0.03295019	0.02989609	0.02975741	0.03123483	0.02824357	0.02855695	0.0292366	0.03328038	0.03228885	0.03218745	0.03320378	0.03599918	0.03476053	0.03003579	0.02720414	0.02108568	0.02830773
	36.000000	0.04883901	0.03141758	0.02957191	0.03299619	0.02907297	0.02979343	0.03145388	0.02689806	0.02721892	0.02737265	0.03369961	0.03164192	0.0315536	0.03273438	0.03333549	0.03365917	0.02913218	0.0272025	0.02092264	0.02861138
	45.000000	0.04889974	0.03038532	0.03027608	0.03177721	0.02940492	0.02894521	0.03110268	0.02549437	0.02721409	0.0269003	0.03315651	0.03094917	0.03126694	0.03224869	0.03088406	0.03327661	0.02752893	0.02707664	0.0215966	0.02830965
	54.000000	0.0480381	0.02991687	0.02981873	0.03077515	0.02857924	0.02824499	0.03066885	0.02454293	0.02688444	0.02584322	0.03187401	0.02977878	0.03043344	0.03167805	0.02887407	0.03242841	0.02837792	0.02643776	0.02172197	0.02837525
	63.000000	0.04622242	0.02996107	0.02996785	0.0299329	0.02741324	0.0274001	0.0292398	0.02437482	0.02679185	0.02597495	0.03087756	0.02859196	0.03037906	0.03124475	0.02570424	0.03059039	0.02768776	0.02604613	0.0217764	0.02878762
	72.000000	0.04382383	0.02907018	0.03024912	0.02901284	0.02687224	0.02700308	0.02856288	0.02514789	0.02701041	0.02595834	0.02967609	0.02829506	0.02977054	0.03109255	0.02383337	0.02870273	0.02635143	0.02630068	0.02137565	0.02786099
	81.000000	0.04148486	0.02764805	0.0295883	0.02793037	0.02658309	0.02695823	0.02760183	0.02563824	0.02729984	0.02628092	0.02927399	0.02838992	0.02829229	0.03025861	0.02260698	0.02746929	0.02643674	0.02555853	0.02001573	0.02724717
	90.000000	0.03868946	0.02652413	0.02822107	0.02652522	0.02620557	0.02589612	0.02588927	0.02659702	0.02727831	0.02551425	0.02884632	0.02793814	0.0272306	0.0295382	0.02160209	0.0260998	0.02566427	0.02618399	0.02168714	0.02680445
	99.000000	0.03583466	0.02592295	0.0269734	0.02572009	0.02638056	0.02520328	0.02531561	0.0259558	0.02775022	0.02349262	0.02779943	0.0268778	0.02604047	0.02827424	0.02078717	0.02520297	0.02469845	0.02513497	0.02288375	0.02639103
	108.000000	0.03275432	0.02445551	0.02654895	0.02432839	0.02617092	0.02387575	0.02473524	0.02529385	0.02657326	0.02224862	0.02665874	0.02532882	0.0250741	0.02746147	0.01951792	0.0246783	0.02359467	0.02457668	0.02317558	0.02623739
	117.000000	0.02995534	0.02280268	0.02591956	0.02336104	0.02648645	0.02415933	0.02336855	0.02502443	0.02687743	0.02314681	0.02591421	0.02448283	0.02416553	0.02681096	0.01905671	0.02301185	0.02262133	0.0237915	0.02260594	0.0271965
	126.000000	0.02643682	0.02283537	0.02559766	0.0228196	0.02722261	0.0253261	0.02196314	0.0236618	0.02716486	0.02285442	0.0243784	0.02358876	0.02303588	0.02535172	0.01734001	0.02290393	0.02253543	0.02414952	0.02231322	0.02722072
	135.000000	0.02324105	0.02250272	0.02461243	0.02282357	0.02703909	0.02558748	0.02072028	0.02264612	0.02592615	0.02267046	0.02318622	0.02264673	0.02166465	0.02513003	0.0163693	0.02319758	0.02264748	0.02347555	0.02169044	0.02761226
	144.000000	0.02018371	0.02265387	0.02303656	0.02265346	0.02682065	0.02620895	0.01940497	0.02215167	0.02507058	0.02304137	0.02143611	0.02154132	0.02070248	0.02409788	0.01537148	0.02206363	0.02233753	0.02376214	0.02087189	0.02804764
	153.000000	0.01735003	0.02241404	0.02291577	0.02240135	0.02658114	0.02550695	0.01881588	0.02128717	0.02399249	0.02243305	0.0206947	0.020876	0.01976243	0.02339981	0.01410862	0.02116431	0.02135115	0.0241788	0.0205297	0.02664756
	162.000000	0.01460995	0.02183463	0.02115048	0.02072832	0.02636573	0.02446165	0.01891694	0.02089632	0.02393888	0.02140393	0.01985632	0.01984697	0.01885607	0.02224279	0.01428809	0.02034547	0.02139136	0.02313965	0.02178494	0.02483243
	171.000000	0.01218467	0.02119266	0.02124817	0.01895456	0.02542096	0.02226156	0.0183516	0.02046354	0.02279331	0.02044817	0.01959034	0.01961858	0.018722	0.02141474	0.01363609	0.01941417	0.02084927	0.02231779	0.02161418	0.02362056

## Sheet: fig. 2d
	inj.current (pA)	MSPV-Cheta cells
	0	0.001667	0.001667	0.001667	0.001667	0.001667
	20	68.966110	24.506820	2.583979	31.899640	5.059307
	40	109.964900	31.440360	9.505607	34.755710	11.870490
	60	130.613300	55.418590	11.676540	44.978960	16.107420
	80	158.868800	94.253700	14.117830	53.172150	20.607790
	100	167.787600	99.264630	15.655300	63.118080	24.880410
	120	183.543800	122.782000	19.166150	69.714920	28.290560
	140	200.032000	137.014900	21.195270	81.924810	35.608100
	160	182.813600	150.737600	22.826540	91.075880	39.436170

## Sheet: fig. 2e
	Time	Spike count
	0	0
	0.001	0
	0.002	0
	0.003	0
	0.004	0
	0.005	2
	0.006	4
	0.007	1
	0.008	0
	0.009	0
	0.01	0
	0.011	0
	0.012	0
	0.013	0
	0.014	0
	0.015	0
	0.016	0
	0.017	0
	0.018	3
	0.019	4
	0.02	0
	0.021	0
	0.022	2
	0.023	14
	0.024	172
	0.025	193
	0.026	14
	0.027	2
	0.028	0
	0.029	0
	0.03	1
	0.031	4
	0.032	1
	0.033	0
	0.034	0
	0.035	0
	0.036	0
	0.037	0
	0.038	0
	0.039	0
	0.04	0
	0.041	0
	0.042	0
	0.043	3
	0.044	4
	0.045	0
	0.046	0
	0.047	1
	0.048	13
	0.049	172
	0.05	193
	0.051	14
	0.052	2
	0.053	0
	0.054	0
	0.055	1
	0.056	2
	0.057	2
	0.058	0
	0.059	0
	0.06	0
	0.061	0
	0.062	0
	0.063	0
	0.064	0
	0.065	0
	0.066	0
	0.067	0
	0.068	3
	0.069	3
	0.07	1
	0.071	0
	0.072	2
	0.073	13
	0.074	174
	0.075	189
	0.076	14
	0.077	2
	0.078	0
	0.079	0
	0.08	0
	0.081	2
	0.082	2
	0.083	0
	0.084	0
	0.085	0
	0.086	0
	0.087	0
	0.088	0
	0.089	0
	0.09	0
	0.091	0
	0.092	0
	0.093	2
	0.094	2
	0.095	3
	0.096	0
	0.097	1
	0.098	12
	0.099	165
	0.1	196
	0.101	18
	0.102	1
	0.103	0
	0.104	0
	0.105	0
	0.106	0
	0.107	3
	0.108	0
	0.109	0

## Sheet: fig. 2f
	Time	Spike count
	0	0
	0.001	0
	0.002	0
	0.003	0
	0.004	0
	0.005	0
	0.006	0
	0.007	0
	0.008	0
	0.009	0
	0.01	0
	0.011	7
	0.012	57
	0.013	27
	0.014	3
	0.015	0
	0.016	0
	0.017	0
	0.018	0
	0.019	0
	0.02	0
	0.021	0
	0.022	0
	0.023	6
	0.024	24
	0.025	46
	0.026	8
	0.027	1
	0.028	0
	0.029	0
	0.03	0
	0.031	0
	0.032	0
	0.033	0
	0.034	0
	0.035	0
	0.036	14
	0.037	52
	0.038	29
	0.039	2
	0.04	0
	0.041	0
	0.042	0
	0.043	0
	0.044	0
	0.045	0
	0.046	0
	0.047	2
	0.048	8
	0.049	39
	0.05	56
	0.051	11
	0.052	0
	0.053	0
	0.054	0
	0.055	0
	0.056	0
	0.057	0
	0.058	0
	0.059	0
	0.06	1
	0.061	16
	0.062	62
	0.063	31
	0.064	5
	0.065	0
	0.066	0
	0.067	0
	0.068	0
	0.069	0
	0.07	0
	0.071	0
	0.072	0
	0.073	4
	0.074	36
	0.075	36
	0.076	14
	0.077	2
	0.078	0
	0.079	0
	0.08	0
	0.081	0
	0.082	0
	0.083	0
	0.084	0
	0.085	4
	0.086	28
	0.087	60
	0.088	24
	0.089	5
	0.09	0
	0.091	0
	0.092	0
	0.093	0
	0.094	0
	0.095	0
	0.096	0
	0.097	1
	0.098	7
	0.099	49
	0.1	61
	0.101	11
	0.102	3
	0.103	0
	0.104	0
	0.105	0
	0.106	0
	0.107	0
	0.108	0
	0.109	0

[truncated: 52 more sheets: fig. 2g, fig. 2h, fig. 2k, fig. 2l, fig. 2m, fig. 2n, fig. 3c, fig. 3d, fig. 3e, fig. 3f, fig. 3g, fig. 3h, fig. 3i, fig. 3j, fig. 4c, fig. 4d, fig. 4e, fig. 4f, fig. 4j, fig. 4k …]
